# Supplementary material for: Microbial Competition and Nutrient Limitation Remodel the Volatilome of Kluyveromyces marxianus
Source: J Fungi (Basel). 2026 Jun 25;12(7):470. doi: 10.3390/jof12070470 (PMC13413099; doi:10.3390/jof12070470)
Supplement: Supplementary file 1 [file jof-12-00470-s001.zip]

Archive with 8 entries (8 files):
- Figure S2.pdf
- Table S1.pdf
- Table S2.pdf
- Table S3.pdf
- Table S4.pdf
- Table S5.pdf
- Table S6.pdf
- Figure S1.pdf
